# Supplementary material for: Decreased expression of interferon-induced protein 2 (IFIT2) by Wnt/β-catenin signaling confers anti-apoptotic properties to colorectal cancer cells
Source: Oncotarget. 2017 Oct 26;8(59):100176–86. doi: 10.18632/oncotarget.22122 (PMC5725011; doi:10.18632/oncotarget.22122)
Supplement: Supplementary file 2 [file oncotarget-08-100176-s002.xlsx]

## Sheet: Table S1
Supplementary Table 1:
List of up-regulated genes by the treatment with dnTCF4 or β-catenin siRNA
	SW480	HCT116	LS174T
Gene Symbol	β-catenin siRNA		dnTCF4	Average	Description	RefSeq
ANGPTL4	40.6676	4.71058	10.6033	18.6605	angiopoietin-like 4	NM_139314|NM_001039667
ANXA8|ANXA8L1|ANXA8L2	32.7848	2.31463	5.38041	13.4933	annexin A8 | annexin A8-like 1 | annexin A8-like 2	NM_001040084|NM_001098845|NM_001630
ANXA8L2|ANXA8L1	32.7848	2.31463	5.24918	13.4496	annexin A8-like 2 | annexin A8 | annexin A8-like 1	NM_001630|NM_001040084|NM_001098845
KPNA7	23.8106	13.9332	2.5158	13.4199	karyopherin alpha 7 (importin alpha 8)	NM_001145715
ANXA8L1|ANXA8L2	32.7848	2.31463	4.53375	13.2111	annexin A8-like 1 | annexin A8 | annexin A8-like 2	NM_001098845|NM_001040084|NM_001630
IFIT1	20.3875	3.1347	5.25735	9.59318	interferon-induced protein with tetratricopeptide repeats 1	NM_001548
C10orf10	18.2909	4.38841	2.72918	8.46948	chromosome 10 open reading frame 10	NM_007021
MB	2.08444	12.6829	10.2398	8.33571	myoglobin	NM_203377|NM_005368|NM_203378
CD68	2.78921	4.88268	16.4476	8.03983		NM_001251|NM_001040059
PLAU	8.61673	3.21687	11.179	7.67087	plasminogen activator, urokinase	NM_002658|NM_001145031
KLHL30	7.34422	9.08187	4.30889	6.91166	kelch-like 30 (Drosophila)	NM_198582
IFIT2	11.3589	3.8938	5.31498	6.85591	interferon-induced protein with tetratricopeptide repeats 2	NM_001547
PTAFR	7.02625	2.07394	11.3693	6.82315	platelet-activating factor receptor	NM_001164721|NM_001164722|NM_000952|NM_001164723
HMOX1	3.30045	4.78646	9.9857	6.0242	heme oxygenase (decycling) 1	NM_002133
BMF	4.2045	2.64844	11.0296	5.96086	Bcl2 modifying factor	NM_001003940|NM_033503|NM_001003942|NM_001003943
FGFBP1	9.59015	4.66878	3.23896	5.83263	fibroblast growth factor binding protein 1	NM_005130
AHNAK2	5.51553	3.26403	7.92719	5.56892	AHNAK nucleoprotein 2	NM_138420
ELF3	7.73371	3.95119	4.38393	5.35628	E74-like factor 3 (ets domain transcription factor, epithelial-specific )	NM_001114309|NM_004433
APOL6	3.0031	10.059	2.17891	5.08033	apolipoprotein L, 6	NM_030641
MVP	9.26602	2.6444	2.22147	4.71063	major vault protein	NM_017458|NM_005115
FGF1	6.10039	4.23438	2.66058	4.33178	fibroblast growth factor 1 (acidic)	NM_000800|NM_001144892|NM_033136|NM_001144934|NM_001144935|NR_026695|NR_026696|NM_033137
LCN2	2.09352	3.69555	6.06818	3.95242	lipocalin 2	NM_005564
TRANK1	7.10127	2.55578	2.09009	3.91571	tetratricopeptide repeat and ankyrin repeat containing 1	NM_014831
MXD4	6.22779	3.06126	2.3392	3.87608	MAX dimerization protein 4	NM_006454
CDA	3.48546	3.22318	4.57873	3.76246	cytidine deaminase	NM_001785
MGLL	5.24334	3.54117	2.29315	3.69255	monoglyceride lipase	NM_007283|NM_001003794
LOC402778	3.43478	3.36535	4.25862	3.68625	CD225 family protein FLJ76511	NM_001170820
SEMA7A	3.2934	2.83613	4.76514	3.63156	semaphorin 7A, GPI membrane anchor (John Milton Hagen blood group)	NM_003612|NM_001146029|NM_001146030
IFIT3	3.66627	3.47449	2.94596	3.36224	interferon-induced protein with tetratricopeptide repeats 3	NM_001031683|NM_001549
KIAA1370	2.1089	3.00129	4.34079	3.15033		NM_019600
CSF1R	2.0406	2.09237	5.23564	3.12287	colony stimulating factor 1 receptor	NM_005211
MGC39372	4.02656	2.00158	3.20211	3.07675	serpin peptidase inhibitor, clade B (ovalbumin), member 9 pseudogene	NR_033851
ORAI3	2.83783	4.01075	2.30381	3.0508	ORAI calcium release-activated calcium modulator 3	NM_152288
GSN	4.44936	2.15464	2.49001	3.03134	gelsolin	NM_000177|NM_198252|NM_001127663|NM_001127664|NM_001127665|NM_001127666|NM_001127667|NM_001127662
DHRS3	3.20901	2.22164	3.63293	3.02119	dehydrogenase/reductase (SDR family) member 3	NM_004753
LAMB3	2.25741	3.50065	3.26981	3.00929	laminin, beta 3	NM_001017402|NM_001127641|NM_000228
LY96	2.96922	2.60232	3.2685	2.94668	lymphocyte antigen 96	NM_015364|NM_001195797
SLC22A4	3.20774	2.46708	3.06088	2.9119	solute carrier family 22 (organic cation/ergothioneine transporter), member 4	NM_003059
CCRL2	4.12876	2.0976	2.28853	2.8383	chemokine (C-C motif) receptor-like 2	NM_003965|NM_001130910
CCRL2	4.12876	2.0976	2.27453	2.83363	chemokine (C-C motif) receptor-like 2	NM_003965|NM_001130910
ALDH3B1|ALDH3B2	3.20273	2.08994	3.15543	2.81603	aldehyde dehydrogenase 3 family, member B1 | aldehyde dehydrogenase 3 family, member B2	NM_000694|NM_001161473|NM_001030010|NM_000695|NM_001031615
KIAA0513	2.8334	2.49182	3.02356	2.78293		NM_014732
TMEM173	3.50072	2.19156	2.32969	2.67399	transmembrane protein 173	NM_198282
TJP3	3.22045	2.17751	2.34731	2.58176	tight junction protein 3 (zona occludens 3)	NM_014428
SEMA4B	2.46984	2.6504	2.47707	2.53244	sema domain, immunoglobulin domain (Ig), transmembrane domain (TM) and short cytoplasmic domain, (semaphorin) 4B	NM_020210|NM_198925
PNRC1	2.1625	2.348	3.00774	2.50608	proline-rich nuclear receptor coactivator 1	NM_006813
GTF2IRD2|GTF2IRD2B	2.38117	2.79982	2.14987	2.44362	GTF2I repeat domain containing 2 | GTF2I repeat domain containing 2B	NM_173537|NM_001003795
GTF2IRD2B	2.38117	2.79982	2.12343	2.43481	GTF2I repeat domain containing 2B | GTF2I repeat domain containing 2	NM_001003795|NM_173537
BIRC3	2.67747	2.54536	2.05984	2.42755	baculoviral IAP repeat-containing 3	NM_001165|NM_182962
TM4SF1	2.40558	2.3406	2.49907	2.41508	transmembrane 4 L six family member 1	NM_014220
SLC22A18AS	2.52839	2.43998	2.0983	2.35555	solute carrier family 22 (organic cation transporter), member 18 antisense | solute carrier family 22, member 18	NM_007105|NM_183233
RAGE	2.04897	2.31641	2.54222	2.30253	renal tumor antigen	NM_014226
TMC4	2.23236	2.63468	2.01036	2.29247	transmembrane channel-like 4	NM_001145303|NM_144686
ANKRD42	2.29331	2.02247	2.02184	2.11254	ankyrin repeat domain 42	NM_182603
